# Supplementary material for: Resveratrol Improves the Digestive Ability and the Intestinal Health of Siberian Sturgeon
Source: Int J Mol Sci. 2022 Oct 9;23(19):11977. doi: 10.3390/ijms231911977 (PMC9569792; doi:10.3390/ijms231911977)
Supplement: Supplementary file 1 [file ijms-23-11977-s001.zip]

Archive with 1 entries (1 files):
- ijms-1957950-supplementary.pdf
